# Supplementary material for: A Multi-Year Study of Mycotoxin Co-Occurrence in Wheat and Corn Grown in Ontario, Canada
Source: Toxins (Basel). 2024 Aug 22;16(8):372. doi: 10.3390/toxins16080372 (PMC11359917; doi:10.3390/toxins16080372)
Supplement: Supplementary file 1 [file toxins-16-00372-s001.zip]

Archive with 2 entries (2 files):
- Supplementary_Aug12.pdf
- Wheat and corn data August 13th.xlsx
