# Supplementary material for: A Multi-Year Study of Mycotoxin Co-Occurrence in Wheat and Corn Grown in Ontario, Canada
Source: Toxins (Basel). 2024 Aug 22;16(8):372. doi: 10.3390/toxins16080372 (PMC11359917; doi:10.3390/toxins16080372)
Supplement: Supplementary file 1 [file toxins-16-00372-s001.zip › Wheat and corn data August 13th.xlsx]

## Sheet: Wheat
			Method quantitation limit (MQL), ug/g	0.054	0.0161	0.0526	0.00278	0.0373	0.0208	0.0366	0.0176	0.0181	0.0167	0.00247	0.00875	0.00488	0.00299	0.00354	0.00207	0.0376	0.00395	0.00175	0.0508	0.00354	0.0163	0.00249	0.0158	0.00499
Sample	Ridgetown #	Crop	Year	Ergosterol (µg/g)	DON (µg/g)	DON-3G (µg/g)	ZEN (µg/g)	15-ADON (µg/g)	3-ADON (µg/g)	HT-2 (µg/g)	FB1 (µg/g)	FB2 (µg/g)	FB3 (µg/g)	STE (µg/g)	CPA (µg/g)	ALT (µg/g)	TEN (µg/g)	AOH (µg/g)	AME (µg/g)	BEA (µg/g)	ENNB (µg/g)	ENNB1 (µg/g)	FUSA (µg/g)	GRIS (µg/g)	MPA (µg/g)	PENTA (µg/g)	ROC (µg/g)	VIRI (µg/g)
136	24226	Wheat	2015	25.2	4.4401	0.505641	1.59763	0.105113			0.0427934	0.03357	0.0473756		0.121482	0.0185599	0.0102035	0.411995	0.0842443	0.495492	20.7956	17.5154	1.32022
137	24269	Wheat	2015	7.81	0.212297		0.0430493									0.0169815	0.0611044	0.125987	0.0427503	0.099899	0.604536	0.773635	0.121026
138	24236	Wheat	2015	21.5	10.7856	0.680342	0.0877611	0.119727	0.148405									0.0230487	0.0340334	0.195183	1.17798	0.684443	0.126787
141	24281	Wheat	2015	15.8	5.52998	0.796848	0.265313										0.0348163	0.0242769	0.0194476		0.0486701	0.0934885	0.116089
142	24268	Wheat	2015	10.7	7.58022	0.825791	0.0290309	0.082381	0.0816321								0.0722188	0.0181818	0.018201		0.115859	0.117028	0.11677
143	24232	Wheat	2015	18.6	12.7826	0.968675	0.0729741	0.16524	0.145839								0.0579917	0.0497704	0.0389145		0.0464624	0.100789	0.122603
144	24282	Wheat	2015	14.8	0.882513	0.0859615	0.0294152	0.109591									0.0417552	0.0339761	0.0226793	0.173958	0.016721	0.0371112	0.116364
145	24216	Wheat	2015	11.2	2.4318	0.130011	0.0313868	0.0991103			0.041831	0.0335894	0.0462985				0.0530772	0.0193871	0.0213847	0.119514	1.26759	0.713403	0.115109
146	24222	Wheat	2015	15.6	4.41627	0.224113	0.0291061	0.0667834								0.01363	0.0474744	0.0254362	0.0212601	0.017077	1.03185	0.474989	0.113937
149	24170	Wheat	2015	2.56			0.0180952														0.00786901	0.0254084
150	24289	Wheat	2015	0.92	0.31244		0.0224227										0.01198	0.0233356	0.0196394	0.0698422	0.12337	0.197281	0.114678
152	24215	Wheat	2015	2.17	2.29486	0.133622	0.0192398	0.123811									0.0288693	0.0195707	0.0181818	0.0643056	0.115728	0.0896397	0.115109
154	24266	Wheat	2015	12	0.330817		0.105848							6.06561	0.127273			0.0226699	0.0159684	0.263826	0.0489119	0.0668326	0.112085		0.13244	0.0512644	0.0319877	0.0561226
155	24293	Wheat	2015	2.39	0.444631	0.155748	0.0264745							0.135119	0.120875		0.106529	0.0205119	0.020444	0.0336174	0.083463	0.0528977	0.114439				0.0251532	0.052259
156	24159	Wheat	2015	3.82	1.6523	0.0410043	0.0261905	0.038688						1.19932			0.0186254	0.0393021	0.0190736		0.0462994	0.0613728	0.115957			0.0509524	0.0261968	0.0537052
157	24162	Wheat	2015	0.49	0.0845019		0.0171429			0.236583							0.0698401	0.0272153	0.0248178	0.0279987	1.05869	0.373836	0.116722
158	24172	Wheat	2015		2.24962	0.343088	0.092381	0.0983723								0.0150012	0.00591659	0.0288108	0.0214423	0.0906629	6.53248	4.12329	0.14908
159	24275	Wheat	2015		2.65029	0.2714	0.0216374	0.0530063								0.0134684	0.042565	0.0356635	0.0187956	0.00926768	3.89073	2.41134	0.114619
160	24272	Wheat	2015	1.46													0.004793	0.0218664	0.0198696		0.0209893	0.0306109
161	24165	Wheat	2015	1.89			0.0178864														0.00540896	0.022561
162	24267	Wheat	2015	22.4	0.941316	0.0355128	1.64273							9.41743			0.0366383	0.0164601	0.0175105		0.0449432	0.0441262	0.117021		0.855159	0.0538807	0.0423972	0.0636639
163	24265	Wheat	2015	6.24	0.0224916																0.00652334	0.0228575
164	24152	Wheat	2015	3.94	0.0939142		0.0200418														0.101871	0.130835
165	24154	Wheat	2015	13.2	0.31207	0.0873611															0.00749579	0.0259006
166	24174	Wheat	2015	6.76	0.0463808		0.02066										0.00473226	0.0156598	0.0182969	0.117942	0.631865	0.320156	0.143902
167	24193	Wheat	2015	1.78	0.0200549																0.0170101	0.0290166
168	24153	Wheat	2015	3.84	0.342182												0.0108007	0.0378558	0.0284618		0.0201535	0.0477736
169	24191	Wheat	2015		0.0446548																0.0151913	0.0262083
170	24220	Wheat	2015	7.89	0.205512	0.176645	0.184779														0.0110545	0.0261915
171	24279	Wheat	2015
172	24157	Wheat	2015	7.57	0.0615205																0.0171993	0.0387894
173	24188	Wheat	2015	5.76	0.0579193		0.0376942														0.0537269	0.0390076
205	24257	Wheat	2015	5.81	0.127699		0.0180702														0.00930929	0.0239595
206	24204	Wheat	2015	1.21																	0.00562973	0.0226785
209	24201	Wheat	2015	7.16			0.131805										0.0622178	0.027663	0.0184599		0.0144344	0.0250224	0.112718
211	24256	Wheat	2015	14.2	0.0897575		0.0177026														0.0158221	0.0347729
212	24207	Wheat	2015	10.7	0.0414835																0.063914	0.063107
213	24258	Wheat	2015	11.6	1.15307	0.0668697	0.298722								0.117522	0.013804	0.00588622	0.0486455	0.0255754	0.748352	2.67926	1.84112	0.111415
215	24244	Wheat	2015	5.59	0.164381		0.0198329														0.0112542	0.0268181
217	24260	Wheat	2015	13.7	2.08092	0.545759	0.024269									0.0135388	0.0481476	0.0521924	0.026985		0.0188919	0.0506713	0.12038
220	24206	Wheat	2015	10.4	1.16886	0.285107	0.0175104	0.0562538									0.028763	0.0209596	0.0182106		0.969412	0.432994	0.119651
223	24210	Wheat	2015	25.6	1.26885	0.121015	0.0233166	0.0763454									0.0822857	0.0596648	0.0322497	0.177203	5.58283	1.86572	0.225855
226	24195	Wheat	2015	10.6	0.754551	0.176934	0.0325982									0.0128884	0.120194	0.0226125	0.0192558		0.0672204	0.110707	0.115766
227	24196	Wheat	2015	15.5	0.318538	0.192468											0.0534771	0.0290404	0.0206751	0.0931818	0.129794	0.0609365	0.113352
237	24211	Wheat	2015	11.9	2.28144	0.387062		0.0522683	0.11178								0.0615244	0.0232208	0.0181147		0.109761	0.126991	0.113973
238	24228	Wheat	2015	33	7.90577		0.0711278	0.0885315									0.0258579	0.0236455	0.0180955				0.112718
239	24194	Wheat	2015	11.9	1.10531	0.369573	0.0164745										0.0426106				0.155109	0.0697527
240	24192	Wheat	2015	16.9	14.56	1.5447	0.179181	0.0993853	0.114859								0.0419779	0.0191575	0.0188051		0.368203	0.387033	0.113017
241	24197	Wheat	2015	19	0.947856	0.220791	0.0327652										0.0261312	0.0221189	0.0203778	0.15601	0.382501	0.36483
242	24174	Wheat	2015	14.8			0.0171679								0.162955		0.0363245	0.02205	0.0187956	0.0889141	3.85477	1.75299	0.118838
243	24220	Wheat	2015	23	8.95542	6.77122	0.131913	0.0821842	0.0874554								0.0133769	0.2014	0.0549099		0.842389	0.3661	0.11738				0.0255085
244	24191	Wheat	2015	11.6	1.18715	0.735085	0.018396	0.066931							0.120077	0.0136755	0.0297652	0.0408402	0.0296605		0.0388089	0.0480533
245	24175	Wheat	2015	18.5	3.77062	0.761624					0.0471289	0.0341739	0.045889		0.118129		0.0415983	0.021568	0.0196011		0.0507675	0.086328	0.145518
246	24216	Wheat	2015	13.5	2.08254	0.489744	0.0284378	0.066193								0.0115585	0.0730995	0.0175275	0.0226122	0.243485	2.36498	0.590669	0.111332
247	24243	Wheat	2015	22.2	4.50958	1.54191	0.0277193									0.0136672	0.0359146	0.0304982	0.0317511		3.39709	0.782295	0.149331
248	24195	Wheat	2015	9.68	0.420061												0.105861	0.018377	0.0233314		0.143829	0.066883
249	24201	Wheat	2015	11.7	1.03134	0.181752	0.0172097										0.0426966	0.0201561	0.0181722		0.013073	0.0276068
250	24215	Wheat	2015	13.3	1.01546		0.0233584	0.0662914									0.0549701	0.0197429	0.019275		0.154689	0.0621727
251	24219	Wheat	2015	16.8	0.214716	0.115139	0.0465664									0.0129837		0.0991736	0.0386364	0.125663	3.0537	1.45437
121	25000	Wheat	2016	7.86																	0.00585576	0.0226337
130	24792	Wheat	2016	9.27																			0.117141
131	25031	Wheat	2016	12.6			0.0184378													0.323586	0.01168	0.0299228	0.125317
132	24964	Wheat	2016	9.93																0.44779	0.00688078	0.0235176	0.124121
133	25055	Wheat	2016	9.53												0.014384		0.0217287	0.0177215	0.0830429	0.00710156	0.0236015	0.116101
134	25056	Wheat	2016	11.8			0.017736									0.01421		0.0426309	0.0330648	0.380985	0.162411	0.185002
203	24568	Wheat	2016	5.92	0.0245222																0.028259	0.0315451
204	24923	Wheat	2016	3.11																	0.00529857	0.0227456
207	24802	Wheat	2016	2.16											0.117575
208	24838	Wheat	2016	0.55
210	24600	Wheat	2016	16.1																	0.0275862	0.0350806
214	25088	Wheat	2016	9.77																	0.0106182	0.0263258
216	25070	Wheat	2016	12.4			0.0188805																0.113949
218	24548	Wheat	2016	10.1	1.05105	0.11422	0.0176023	0.0837587									0.0478793	0.027927	0.0267837		0.712568	0.291525	0.113172
219	24853	Wheat	2016	7.48													0.00270776	0.0224174	0.0207135		0.0157222	0.0295256	0.111463
221	24888	Wheat	2016	8.95																	0.0212416	0.0334527	0.113005
222	24933	Wheat	2016	9.92													0.00500557	0.0857438	0.0220464		0.0148024	0.0418047
224	25098	Wheat	2016	10.2	0.109353													0.0172291	0.0196298	0.052399	0.0997161	0.161647	0.122209
225	24533	Wheat	2016	15.4	2.95594	0.357553	0.0193734										0.084958	0.0240243	0.0180476		0.0447908	0.0839729	0.133134
228	24506	Wheat	2016	12.8	3.31888	0.543622	0.0595155	0.0700801									0.0455967	0.0221304	0.0205025		0.378354	0.115434	0.11285
275	25058	Wheat	2016	0.55
276	25061	Wheat	2016	1.74
277	25005	Wheat	2016	1.5
280	24962	Wheat	2016	0.92																	0.0053196	0.0225274
281	25096	Wheat	2016	3.36																	0.0487752	0.0999385
282	24977	Wheat	2016	0.24																	0.00545101	0.0229973	0.111834
283	25086	Wheat	2016	0.45
284	25105	Wheat	2016	1.79																	0.00535639	0.0226337
285	25066	Wheat	2016	0.34																	0.00533011	0.0227288
286	25099	Wheat	2016	1.23																	0.00631833	0.0228463
287	24942	Wheat	2016																		0.00646026	0.0228631
288	24960	Wheat	2016																		0.006455	0.0228519
289	25059	Wheat	2016	0.35																	0.00825799	0.0271537
290	25084	Wheat	2016																		0.00704373	0.0231372
291	25003	Wheat	2016	0.65																	0.00794786	0.0236518
293	25087	Wheat	2016	0.56																	0.00817389	0.0235791
294	24578	Wheat	2016	2.78																	0.0209945	0.0295816
295	24563	Wheat	2016	3.46	1.20011	0.124081	0.0190142									0.0128552	0.0804231	0.0495868	0.0391734		0.367573	0.234387
296	24573	Wheat	2016	3.95			0.0192899														0.10175	0.0667431
297	24516	Wheat	2016	4.33	0.0442248		0.022406														0.00844197	0.023898
298	24533	Wheat	2016	10.9	0.0239548																0.00846299	0.023663
299	24543	Wheat	2016	19.5	0.417123							0.034	0.0482858								0.0446751	0.0332849
300	24551	Wheat	2016	6.6	8.07191	0.992618	0.0208271	0.16465	0.117871								0.0425397	0.0216942	0.0191791		1.57609	0.440445
301	24562	Wheat	2016	4	2.13851	0.314904	0.0351713	0.0701785									0.110315	0.035365	0.0361814		1.20045	0.676712
302	24619	Wheat	2016	13.8	0.657543	0.129028	0.0162239
303	24612	Wheat	2016	9.84	0.0771441																0.0100452	0.0262475
304	24595	Wheat	2016	2.89	0.00896441																0.00602397	0.0232155
305	24605	Wheat	2016	4.81	0.695139		0.0193484										0.00516247	0.0176194	0.0175489		0.00884672	0.0247483
306	24604	Wheat	2016	6.37																	0.00756939	0.0259846
307	24603	Wheat	2016	4.6	0.0679049																0.00716463	0.0259957
1	26181	Wheat	2017	10.9			0.0173935								0.116692		0.0964521	0.0186524	0.0214417	0.0500442	0.0135934	0.027316
2	26113	Wheat	2017	12.8																	0.0101241	0.0233833
3	26232	Wheat	2017	15.2																	0.00825799	0.0231595
4	26175	Wheat	2017	16.6																	0.00714886	0.0230365
5	26250	Wheat	2017	18.1																	0.00647077	0.0226617
6	26278	Wheat	2017	16.9			0.0188805										0.0359044	0.0354913	0.0270522	0.553845	0.00827376	0.0239483
7	26194	Wheat	2017	17.6																	0.047009	0.0499385
8	26269	Wheat	2017	19.9																	0.0068913	0.022891
10	26138	Wheat	2017	15.5																	0.00837363	0.0236854
13	26146	Wheat	2017	9.19																	0.0057664	0.0226673	0.12338
19	26201	Wheat	2017	18.4																	0.0356234	0.0325464
20	25579	Wheat	2017	9			0.0176775														0.00750105	0.0230812	0.115276
21	26262	Wheat	2017	17.3													0.00404393	0.0198462	0.0179996	0.084697	0.00738015	0.0229414
22	26108	Wheat	2017	12.3																	0.00595038	0.0225162
23	26081	Wheat	2017	31	0.562924	0.0851603	0.0238764														0.0114014	0.0254699
24	26208	Wheat	2017	16.5	0.510189		0.0172348								0.116564						0.00672834	0.0234952
25	26220	Wheat	2017	14.6																	0.00539844	0.0225218
26	26196	Wheat	2017	12.5
28	25574	Wheat	2017	2.67			0.0715873							0.321864									0.121934				0.0269473	0.0581818
34	26101	Wheat	2017	12.2			0.0175021										0.00305193	0.0188131	0.0178078		0.00546678	0.0225666	0.110889
45	25567	Wheat	2017	19.2	0.481856	0.127863	0.0366834										0.0678712	0.0361341	0.0265056	0.0760985	0.0152544	0.0391363	0.110782
47	26132	Wheat	2017	11.3																	0.00544575	0.0225218
48	26136	Wheat	2017	11.1			0.0179532										0.0172892	0.0261364	0.0230725		0.00554563	0.0235399	0.11077
49	26126	Wheat	2017	13.2																	0.00701745	0.0228742
53	26210	Wheat	2017	15.1	0.108564
54	26188	Wheat	2017	1.29			4.66972							2.5113							0.00548255	0.022354	0.215754			0.0516037	0.0294609	0.0629614
56	26156	Wheat	2017	11.9																	0.00529331	0.0224715
78	26140	Wheat	2017	12.9																	0.00559294	0.0224603
278	26320	Wheat	2017	5.59	0.0441472
279	26314	Wheat	2017	12.6	0.12451																0.00539844	0.0228183
292	26335	Wheat	2017	10.7	0.166591																0.0504363	0.0406635
314	26140	Wheat	2017	1.69			0.0160568														0.00552986	0.0226785
315	26136	Wheat	2017	2.23																	0.00537742	0.0225498
316	26175	Wheat	2017	4.53			0.0203175														0.00742746	0.0259454	0.124564
317	26201	Wheat	2017	6.18	0.0181856		0.0184795									0.0118568	0.0112511	0.0182622	0.0180955		0.0154489	0.0420676
318	26278	Wheat	2017	4.67
319	26194	Wheat	2017	5.32																	0.00534062	0.0235679
320	26232	Wheat	2017	4.86
321	26138	Wheat	2017	1.61
322	26113	Wheat	2017	1.35			0.113442
323	26250	Wheat	2017	4.62
324	26269	Wheat	2017	6.3																	0.00529857	0.0226281
325	26181	Wheat	2017	1.52
326	26156	Wheat	2017	0.96
327	26210	Wheat	2017	1.18	0.100543												0.0145612				0.00882044	0.0237134	0.112443
328	25574	Wheat	2017	1			0.0228571														0.00308032	0.0220407
329	26101	Wheat	2017	2.21	0.0815994												0.0167679	0.0184803	0.0175105		0.00425778	0.0232938	0.123823
330	26220	Wheat	2017	4.19	0.0576863		0.018538															0.0295983	0.113268
331	26146	Wheat	2017	0.63													0.016697				0.00363751	0.0223092	0.111535
332	26262	Wheat	2017	5.39			0.0167251										0.00964166				0.00346405	0.0223036
*All values are calculated values, and are not corrected for significance
All values below the limit of detection (LOD) were removed from analysis
All values below the limit of detection (LOQ) but above the LOD are italicized in the table, but were not included. Values are estimated only.

## Sheet: Corn
			Method quantitation limit (MQL), ug/g	0.054	0.0158	0.03	0.00419	0.0286	0.016	0.0302	0.0104	0.00985	0.0104	0.00267	0.0111	0.00265	0.00239	0.00354	0.00259	0.02544	0.00279	0.001315	0.0268	0.00185	0.0117	0.00206	0.0092	0.002475
Sample	Ridgetown #	Crop	Year	Ergosterol (µg/g)	DON (µg/g)	DON-3G (µg/g)	ZEN (µg/g)	15-ADON (µg/g)	3-ADON (µg/g)	HT-2 (µg/g)	FB1 (µg/g)	FB2 (µg/g)	FB3 (µg/g)	STE (µg/g)	CPA (µg/g)	ALT (µg/g)	TEN (µg/g)	AOH (µg/g)	AME (µg/g)	BEA (µg/g)	ENNB (µg/g)	ENNB1 (µg/g)	FUSA (µg/g)	GRIS (µg/g)	MPA (µg/g)	PENTA (µg/g)	ROC (µg/g)	VIRI (µg/g)
147	24425	Corn	2015	5.23																	0.00494046
148	24430	Corn	2015	14.6	0.409904		0.0181103											0.100026			0.00558383
151	24419	Corn	2015	6.98																	0.00481083
153	24417	Corn	2015	2.11														0.0262969		0.0470224
190	24480	Corn	2015				0.0137156													0.284954
191	24484	Corn	2015	0.28	0.0656544		0.0129064											0.0326913		0.338342
192	24499	Corn	2015																	0.0805024
193	24488	Corn	2015	0.84			0.0132608													0.0345096
194	24486	Corn	2015				0.0148792											0.0296353		0.0430494
195	24489	Corn	2015	0.23																	0.00676973
196	24490	Corn	2015																		0.00593912
197	24495	Corn	2015	0.76																	0.0054542
198	24485	Corn	2015	3.6	0.099927		0.013438														0.00529576
229	24461	Corn	2015	7.53	1.23364	0.106903	0.0136861	0.108897								0.0282874		0.0780772			0.00561744
230	24455	Corn	2015	7.92
231	24443	Corn	2015	7.47
232	24469	Corn	2015	7.65												0.0237722		0.066713
233	24470	Corn	2015	9.68
234	24465	Corn	2015	8.19	0.0261214		0.0144008									0.0270256		0.0748958	0.0175592		5.67104
235	24447	Corn	2015	7.94												0.0237612		0.0666991	0.01463	0.255191
236	24458	Corn	2015	7.57	0.0154645											0.013831		0.0297124
252	24423	Corn	2015	13.8	0.0557523																0.00517092
253	24498	Corn	2015	7.77	0.0767641													0.036338			0.00483484
254	24496	Corn	2015	7.97																	0.00510371
255	24426	Corn	2015	19.8																	0.00521413
256	24425	Corn	2015	6.77																	0.00530536
257	24501	Corn	2015	7.2																	0.00543979
258	24475	Corn	2015	15.2																	0.00537258
260	24430	Corn	2015	6	1.60396	0.382157	0.485722	0.143287			0.0460471	0.0358575		0.754039		0.0158335		0.100103						0.754039		0.0544162	0.353622	0.138614
261	24497	Corn	2015	1.26
262	24494	Corn	2015																		0.00483484
263	24495	Corn	2015	1														0.0789933
264	24428	Corn	2015	13.4	1.00765		1.23546				0.0483104	0.0357557						0.162921
265	24416	Corn	2015	0.19			0.013119																				0.0735659
271	24418	Corn	2015	0.46			0.0129359														0.00536297
272	24448	Corn	2015	1.23	0.694123	0.278781	0.0218197	0.178293	0.1355									0.213996
273	24417	Corn	2015	12.9			0.0716732														0.00490205
274	24447	Corn	2015	0.38
308	24497	Corn	2015																		0.00514212
309	24498	Corn	2015																		0.00519973
310	24501	Corn	2015																		0.00525254
311	24447	Corn	2015																		0.00530536
312	24448	Corn	2015	0.42	0.150102		0.0122153											0.0721238
313	24494	Corn	2015		0.0252082					0.90084
79	25390	Corn	2016	5.71							0.0688645	0.0380712	0.0541081								0.00512771
80	25392	Corn	2016	6.64			0.0134852				0.0621886	0.0358677	0.0569435			0.0182749
81	25427	Corn	2016	6.64	0.161891			0.129733												0.146928
82	25411	Corn	2016	7.95			0.0128296											0.0253467					0.626439
83	25430	Corn	2016	6.2																	0.00533897
84	25394	Corn	2016	7.56	0.0947268		0.0123393														0.00495967
85	25360	Corn	2016	8.45	0.665669	0.137354	0.0700665	0.0622418										0.0224705			0.00489245
86	25408	Corn	2016														0.00442046	0.0274011
87	25317	Corn	2016		0.0178797																		0.384085
88	25371	Corn	2016				0.0134321
89	25329	Corn	2016	11.45	0.147272		0.0127941													6.42796
90	25385	Corn	2016	7.43																0.190999
91	25382	Corn	2016	8.7			0.0376677											0.152119
92	25417	Corn	2016																	0.0340012	0.0050989
93	25406	Corn	2016	14.1																	0.00530536		0.106658
94	25402	Corn	2016	1.96																	0.00554062
95	25391	Corn	2016																		0.00490686
96	25353	Corn	2016							1.23727
97	25415	Corn	2016	15.3	8.98998	6.64806	0.301129	0.301233	1.18431		0.0454511	0.0354504						0.071623					0.313055
98	25368	Corn	2016		0.328876		0.0163382				0.0508464	0.035888	0.0532742					0.0322034		0.047535
99	25396	Corn	2016		0.351722	0.0755988	0.0132431	0.115226									0.00381431	0.0224705		0.177666			0.13387
100	25345	Corn	2016	10.6	1.96901	0.644615	1.61887	0.202657	0.246019		0.0487796		0.0533357					0.0279789
101	25365	Corn	2016	10.4			0.0198469
102	25416	Corn	2016	13.2	0.206164										0.09999
103	25366	Corn	2016	7.74
104	25325	Corn	2016	8.13																	0.00483004
105	25351	Corn	2016	8.73																	0.00488765
106	25343	Corn	2016	9.55							0.0526343	0.036799	0.0555829			0.0410645		0.21763	0.332254
107	25377	Corn	2016	7.32			0.0132844									0.016629			0.074505
108	25373	Corn	2016	13.9	2.47081	1.6883	0.0287189	0.283982	0.092735
109	25330	Corn	2016	7.69			0.0123216											0.0330765	0.0232554
110	25397	Corn	2016	7.43			0.0129241											0.0305727
111	25389	Corn	2016	24.4	17.5642	2.13169	0.619352	0.329405	0.439179														1.18015
112	25320	Corn	2016	7.96	0.514405		0.0202603	0.148272
113	25409	Corn	2016	9.83			0.0119495				0.0455589							0.0233693		0.181814			0.9827
114	25319	Corn	2016	7.03	0.105852						0.0935143	0.0386107	0.0591907					0.0256677
115	25421	Corn	2016	9.07	0.807605	0.185243	0.012995	0.0987598
116	25418	Corn	2016	9.54	0.803159	0.0970295	0.0121503	0.194591										0.0238187
117	25311	Corn	2016	7.3														0.0226631
118	25334	Corn	2016	7.6														0.0253467
119	25395	Corn	2016	8.3			0.0125874									0.0121101		0.0213277
120	25357	Corn	2016	8.41
122	25331	Corn	2016	7.05			0.0129654
123	25419	Corn	2016	5.43			0.0127292
124	25376	Corn	2016	7.72	0.297962		0.012422	0.0853176															0.438386
125	25372	Corn	2016	8.43	3.72849	0.446575	0.0214063	0.334502	0.357016									0.0293272
126	25363	Corn	2016	8.13	0.271848		0.0120085
127	25356	Corn	2016	8.38	0.434826		0.011979	0.196048	0.124094		0.0451912
128	25332	Corn	2016	11.4			0.0132844
129	25399	Corn	2016	8.86			0.0121621				1.59471	0.117985	0.100939					0.0342065		2.0458		0.0252573
135	25407	Corn	2016	12.1	13.5745	0.428613		3.94029	0.608321							0.0218355		0.0254515					0.911077
9	26661	Corn	2017	6.71			0.0122212
11	26669	Corn	2017				0.0138692											0.0209682
12	26627	Corn	2017	1.24	3.64348	0.0890669	0.0331135	0.297144	0.981498		0.0457047							0.0306112		0.287846			1.38233
14	26653	Corn	2017
15	26465	Corn	2017	10.9	8.20354	1.78914	0.0452638	0.182885	0.218353		0.0766246					0.0170734		0.114381					0.19878
16	26640	Corn	2017	2.83			0.0125342
17	26666	Corn	2017	7.73			0.0119613
18	26651	Corn	2017	5.57	0.906369	0.151619	0.0220265	0.129173	0.251404									0.0190293
27	26658	Corn	2017	14.4			0.0125874
30	26655	Corn	2017	7.7	0.183038	0.118949	0.0225581	0.0848695										0.06953
31	26643	Corn	2017				0.013751
32	26557	Corn	2017	15.6	18.4557	2.52202	1.38858	0.170339	0.501799							0.0262849		0.0730342					2.06008
33	26475	Corn	2017	10	1.96841	0.724639	0.313238	0.057313										0.177273
35	26667	Corn	2017				0.0168344
36	26575	Corn	2017				0.0124515											0.0340395
37	26649	Corn	2017	6	0.198948		0.0123866	0.127044
38	26620	Corn	2017	0.85			0.0126287																0.581551
39	26645	Corn	2017				0.0127646
40	26585	Corn	2017	8.45			0.0131249				0.0642174	0.0372672	0.0550562					0.0249101
41	26611	Corn	2017		0.201431		0.0201245	0.0700271										0.0272085
42	26607	Corn	2017	6.64			0.0121503											0.0275039
43	26642	Corn	2017				0.0138042				0.045394	0.0354046
44	26647	Corn	2017	6.65			0.0141232			0.88326						0.0124767
46	26612	Corn	2017															0.020904
50	26638	Corn	2017																		0.00483964
51	26468	Corn	2017	7.45																	0.00839255
52	26652	Corn	2017	5.81																	0.00799885
55	26639	Corn	2017				0.021294											0.0284797		1.96336	0.00594392
57	26614	Corn	2017																		0.00513731
58	26606	Corn	2017	12.8	13.5052	4.93191	1.13448	1.07545	0.743472														1.71335
59	26580	Corn	2017	7.76																	0.00562224
60	26648	Corn	2017																		0.00555502
61	26581	Corn	2017	7.65			0.0130777
62	26628	Corn	2017	14
63	26582	Corn	2017	8.11	4.44554	0.0889873	0.0135325	0.0981997										0.0200693					0.414233				0.0283613
64	26626	Corn	2017																		0.00489725
65	26572	Corn	2017	8.91																	0.00536777
66	26604	Corn	2017	4.79																	0.00515172
67	26579	Corn	2017	7.4																	0.00534377
68	26592	Corn	2017																		0.00529095
69	26584	Corn	2017	10																	0.0054782
70	26571	Corn	2017	0.4																	0.00514212
71	26563	Corn	2017	7.37																	0.00543499
72	26568	Corn	2017															0.021623
73	26616	Corn	2017	7.22																	0.00481563
74	26570	Corn	2017		0.318695		0.146382													0.0770292
75	26644	Corn	2017	1.24																	0.00495967
76	26583	Corn	2017																		0.0050653
77	26608	Corn	2017	7.97	0.254753													0.0286338
174	26588	Corn	2017																		0.0054686
175	26530	Corn	2017																		0.00521413
176	26587	Corn	2017																		0.00524294
177	26531	Corn	2017	1.16																	0.00683695
178	26538	Corn	2017																		0.00531976
179	26532	Corn	2017
180	26534	Corn	2017		0.176925	0.176098	0.087214
181	26591	Corn	2017	5.86			0.0152041
182	26589	Corn	2017	3.4
183	26590	Corn	2017	12.7	0.161302		0.0283527
184	26546	Corn	2017
185	26550	Corn	2017
186	26555	Corn	2017
187	26549	Corn	2017
188	26552	Corn	2017	6.34	0.0637978															13.0354	0.00576148	0.0351533
189	26547	Corn	2017				0.0417965													0.60461
*All values are calculated values, and are not corrected for significance
All values below the limit of detection (LOD) were removed from analysis. Only values > limit of quantification (LOQ) are included in the analyses.
All values below the limit of quantification (LOQ) but above the LOD are italicized in the table, but were not included in the analyses. Values are estimated only.

## Sheet: Abbreviations
Mycotoxin	Abbreviation
Deoxynivalenol	DON
15-Acetyldeoxynivalenol	15-ADON
3-Acetyldeoxynivalenol	3-ADON
Deoxynivalenol-3-glucoside	DON-3G
Zearalenone	ZEN
HT-2 toxin	HT-2
Fumonisin FB1	FB1
Fumonisin FB2	FB2
Fumonisin FB3	FB3
Sterigmatocystin	STE
α-cyclopiazonic acid	αCPA
Mycophenolic acid	MPA
Penitrem A	PENTA
Roquefortine C	ROC
Viridicatin	VIRI
Altenuene	ALT
Tentoxin	TEN
Alternariol	AOH
Alternariol monomethyl ether	AME
Beauvericin	BEA
Enniatin B	ENNB
Enniatin B1	ENNB1
Fusaric acid	FUSA
